# Supplementary material for: Recommendations for Identifying Valid Wear for Consumer-Level Wrist-Worn Activity Trackers and Acceptability of Extended Device Deployment in Children
Source: Sensors (Basel). 2022 Nov 26;22(23):9189. doi: 10.3390/s22239189 (PMC9738818; doi:10.3390/s22239189)
Supplement: Supplementary file 1 [file sensors-22-09189-s001.zip]

Archive with 1 entries (1 files):
- sensors-2024927-supplementary.pdf
